# Supplementary material for: Development of a Triple-Negative Breast Cancer Leptomeningeal Disease Model in Zebrafish
Source: Cells. 2023 Mar 24;12(7):995. doi: 10.3390/cells12070995 (PMC10093412; doi:10.3390/cells12070995)
Supplement: Supplementary file 1 [file cells-12-00995-s001.zip]

Archive with 5 entries (5 files):
- Supplementary Video 1.mp4
- Supplementary Video 2.avi
- Supplementary Video 3.avi
- Supplementary Video 4.avi
- Supplementary Video 5.avi
